# Supplementary material for: Challenging the Pleiotropic Effects of Repetitive Transcranial Magnetic Stimulation in Geriatric Depression: A Multimodal Case Series Study
Source: Biomedicines. 2023 Mar 21;11(3):958. doi: 10.3390/biomedicines11030958 (PMC10046045; doi:10.3390/biomedicines11030958)
Supplement: Supplementary file 1 [file biomedicines-11-00958-s001.zip]

Archive with 1 entries (1 files):
- biomedicines-2214796-supplementary.pdf
